# Supplementary material for: Proton Irradiation on Halide Perovskites: Numerical Calculations
Source: Nanomaterials (Basel). 2023 Dec 19;14(1):1. doi: 10.3390/nano14010001 (PMC10780994; doi:10.3390/nano14010001)
Supplement: Supplementary file 1 [file nanomaterials-14-00001-s001.zip]

Archive with 1 entries (1 files):
- nanomaterials-2762625-supplementary.pdf
